# Supplementary material for: Application of purse string suture pancreaticojejunostomy for undilated pancreatic duct in total laparoscopic pancreaticoduodenectomy
Source: BMC Surg. 2022 May 19;22:195. doi: 10.1186/s12893-022-01640-w (PMC9118586; doi:10.1186/s12893-022-01640-w)
Supplement: Supplementary file 2 — Additional file 2. Raw data. [file 12893_2022_1640_MOESM2_ESM.xls]

## Sheet: Sheet1
Sex	Age(y)	BMI	TB	ALB	Operative time(min)	Duration of PJ(min)	Postoperative hospital stay(days)	Histologic diagnosis	Diameter of Wirsung duct(mm)	Texture pancreas	Blood loss(ml)	Preoperative biliary drainage	POD1（IU/mL） Amylase level on drain fluid	POD3（IU/mL）	POD5（IU/mL）	POD3 drain output（mL）	POD5 drain output（mL）	Days of drain tube placement (days)	POPF	Bile leakage	Gastroparesis	Abdominal bleeding	Re-operation
F	27	20	36	40	370	25	20	duodenal ca	2.5	soft	150		33	36	55	50	90	19
F	30	23	22	44.3	370	25	20	duodenal ca	2.5	soft	150		20	48	24	60	100	18
F	36	23	28.5	42.4	315	33	11	duodenal ca	2.5	soft	100		200	23	47	150	120	8
F	36	21	28.5	42.4	315	36	11	duodenal ca	2.5	hard	100		26	38	35	60	70	8
M	37	23	80	39	368	27	70	ampullary ca	2.5	soft	100		45	25	66	30	50	12			Y
M	40	22	75	40.6	410	20	10	ampullary ca	2.5	soft	100		33	88	69	50	80	7
M	46	17	26.6	33.8	360	30	13	bile ca	2	soft	200		20	56	45	100	120	10
F	47	27	38.3	39.8	350	30	18	duodenal ca	2	soft	300		30	26	40	40	60	16
M	47	18	70	44	290	32	10	pancreatic ca	3	hard	180		35	49	380	50	30	10
F	47	22	38.3	39.8	330	36	18	duodenal ca	2	hard	900		27	33	27	140	130	16
M	48	21	55	35	305	23	21	bile ca	1.8	soft	110		21	690	553	210	240	48	grade B
F	48	26	17.5	34.1	360	33	24	ampullary ca	1.8	soft	200		10	66	456	240	300	23	grade B
F	48	21	38	34.1	400	28	10	ampullary ca	1.8	soft	200		32	55	34	120	200	11
F	48	23	17.5	34.1	360	33	10	ampullary ca	1.8	soft	200		50	35	53	180	140	7
F	52	22	258.5	35.4	320	28	13	duodenal ca	3.5	hard	300		27	89	443	160	180	12	BL
F	52	25	200	35.4	320	28	11	duodenal ca	3	hard	300		20	35	105	150	150	8
M	53	19	118	36.8	330	28	10	bile ca	2	hard	200		23	43	38	100	70	8
M	53	18	118	36.8	330	25	10	bile ca	2	hard	200		110	26	53	120	100	7
M	54	22	153.5	37	340	23	20	ampullary ca	2.5	hard	100		26	36	30	80	110	16
M	54	23	153.5	37	320	23	11	ampullary ca	2.5	hard	100		33	80	63	250	220	12
M	55	23	14.5	33.4	300	26	25	ampullary ca	3	soft	105		32	120	453	320	280	29	grade B
F	55	20	38.3	39.8	350	26	18	duodenal ca	2	soft	1000		20	35	554	20	50	16	BL
M	55	26	80.8	38.5	340	22	33	pancreatic ca	2.5	hard	100		18	35	32	60	65	32	grade B
M	55	27	80.8	38.5	340	22	14	pancreatic ca	2.5	hard	230		23	56	43	130	240	13
M	55	24	14.5	33.4	300	26	12	ampullary ca	3	hard	130		15	70	608	220	170	15	BL
M	56	22	80.8	38.5	410	32	15	ampullary ca	2	soft	600		110	900	1350	270	360	14	BL
M	56	23	65	38.5	430	33	11	ampullary ca	2	soft	100		20	65	33	200	220	8
F	56	27	65	36.6	390	20	25	duodenal ca	2	soft	300		32	67	745	190	260	24		Y
F	56	20	58	41.1	300	36	15	duodenal ca	1.7	soft	120		23	700	406	160	180	13	BL
F	56	23	29	41.1	300	22	12	duodenal ca	1.7	soft	100		20	28	23	80	110	7
F	56	20	115	36.6	390	20	12	duodenal ca	2	hard	300		45	43	35	120	160	9
M	58	23	352	47	410	25	45	duodenal ca	2.5	soft	200	ENBD	80	405	79	150	140	40	grade B
F	58	22	26.2	40.2	400	29	12	bile ca	2	soft	205		15	56	59	110	80	8
M	58	20	47.8	48	360	37	22	duodenal ca	2.5	hard	200		80	36	30	50	50	19
M	58	28	70.7	42.5	390	31	16	pancreatic ca	2	hard	400		109	46	48	80	100	14
M	58	19	70.7	42.5	390	35	16	pancreatic ca	2	hard	400		103	89	88	160	150	10
M	58	20	54	41	288	22	8	bile ca	2.5	hard	200		32	56	48	40	40	7
F	58	22	26.2	40.2	400	29	21	bile ca	2	hard	400		30	70	45	30	90	18
F	58	23	47.8	48.7	340	20	15	pancreatic ca	2.5	hard	300		35	36	33	10	55	13
F	58	25	47.8	48	340	20	12	pancreatic ca	2.5	hard	500		30	54	44	40	60	8
F	58	21	26.2	40.2	330	25	10	bile ca	2	hard	400		26	15	15	50	70	8
F	58	25	47.8	48.7	340	20	10	pancreatic ca	2.5	hard	210		23	88	102	20	80	7
M	59	21	17.2	43.3	440	33	25	bile ca	2.2	hard	200		20	25	28	100	130	8				Y	Y
M	59	22	17.2	43.3	440	33	10	bile ca	2.2	hard	200		30	89	55	20	70	7
M	60	24	65	31	340	25	12	ampullary ca	2.5	soft	100		68	31	26	100	100	9
M	60	25	36	31	340	25	10	ampullary ca	2.5	soft	150		30	109	75	60	40	8
F	60	26	61	36.5	450	30	18	pancreatic ca	2.5	hard	400		23	19	28	150	200	17
F	60	21	298	37.9	318	33	15	ampullary ca	2.2	hard	200	PTGD	50	102	43	70	100	12
F	60	18	220.6	36.5	380	22	13	pancreatic ca	2.5	hard	400		68	46	38	160	170	10
F	60	22	266.7	37.9	285	33	12	ampullary ca	2.2	hard	200		22	16	23	120	140	7
M	61	27	268	39.7	350	23	19	bile ca	1.6	soft	150		45	33	609	60	200	18	BL
M	61	25	313	39.7	350	23	10	bile ca	2	hard	200	PTCD	22	45	40	190	100	8
M	62	21	75	30	280	20	7	bile ca	2	soft	105		77	45	45	280	260	11
M	62	26	171	38.2	400	33	9	pancreatic ca	3	hard	200		30	33	36	110	90	11
M	62	18	184.4	38.2	400	25	9	pancreatic ca	3	hard	200		36	46	46	100	100	7
F	62	25	133	44.1	330	22	15	ampullary ca	3	hard	220		20	23	48	30	40	12
F	62	24	177	44.1	330	22	15	ampullary ca	3	hard	300		33	45	33	20	40	12
F	62	22	177	44.1	330	22	8	ampullary ca	3	hard	350		21	14	20	100	75	7
F	63	23	160	34.8	370	23	22	bile ca	2.5	hard	200		80	38	35	60	40	19
F	63	25	160	34.8	370	25	15	bile ca	2.5	hard	200		26	26	28	180	210	8
M	64	26	145.7	36	370	31	29	bile ca	1.8	soft	600		50	1200	2387	430	380	28	grade B
M	64	19	55	46	315	29	12	bile ca	2	soft	200		35	80	67	50	60	8
F	64	21	296.1	39	350	21	16	duodenal ca	1.5	soft	300	PTCD	18	15	28	90	100	14
F	64	18	346	39.7	405	35	10	ampullary ca	1.8	soft	950	ENBD	21	29	80	180	150	8
M	64	25	10.3	40.3	350	20	13	bile ca	3	hard	230		20	88	46	100	120	11
M	64	26	10.3	40.3	310	20	13	bile ca	3	hard	140		43	58	55	140	80	8
M	64	25	136	38.6	370	26	12	bile ca	2	hard	600		50	60	56	210	200	12
F	64	28	57.1	39.2	355	29	24	pancreatic ca	3	hard	400		21	39	400	160	150	18	BL
F	64	19	57.1	39.2	355	29	24	pancreatic ca	3	hard	400		18	32	35	100	155	18
F	64	25	70.7	42.5	390	35	16	pancreatic ca	2	hard	400		77	110	67	80	60	14
F	64	27	295	39.7	420	22	15	ampullary ca	1.6	hard	1000	ENBD	26	87	68	120	105	13
F	64	22	70.7	42.5	390	26	11	pancreatic ca	2	hard	800		23	28	20	130	100	9
F	64	26	305	39	320	30	10	duodenal ca	1.5	hard	300	ENBD	32	35	64	230	200	10
F	64	23	150	39	350	23	9	duodenal ca	2	hard	300		22	45	22	30	50	7
M	66	21	26.6	33.8	360	30	13	bile ca	2	soft	200		89	90	43	180	160	10
M	66	28	49.6	47.3	370	30	14	Chronic pancreatitis	3	hard	200		32	60	37	40	80	7
M	66	20	49.6	45	370	30	13	IPMN	3	hard	200		45	55	53	70	80	8
M	67	26	280	36.6	380	35	29	ampullary ca	3	soft	900	PTGD	23	550	662	260	250	25	grade B
F	67	22	14.5	33.4	280	28	32	duodenal ca	2.5	soft	100		22	600	890	230	270	30	grade C				Y
F	67	18	36	38	390	26	26	NEC	1.5	soft	200		120	60	49	170	150	11
F	67	18	8.6	39	390	33	26	ampullary ca	1.5	soft	200		26	30	46	100	130	9
M	67	22	285.4	36.6	380	25	11	ampullary ca	3	hard	200	PTCD	143	110	89	340	300	8
F	67	24	14.5	33.4	280	28	14	duodenal ca	2.5	hard	100		15	56	43	150	130	8
F	68	25	11.6	36	300	25	12	duodenal ca	1.8	soft	120		26	20	20	240	180	8
F	68	26	11.6	36	300	25	12	duodenal ca	2	soft	180		89	70	28	190	210	8
F	69	21	148.4	30	330	25	16	ampullary ca	2	soft	105		25	85	66	300	260	14
F	69	22	55	35	340	38	16	ampullary ca	1.5	soft	110		110	120	37	80	100	9
F	69	20	61	36.3	340	30	16	ampullary ca	1.5	soft	400		30	77	45	160	180	8
F	69	25	65	31	385	40	14	duodenal ca	2	soft	200		27	558	102	120	150	14	BL
F	69	25	122	30	330	25	12	ampullary ca	2	soft	200		23	25	31	170	180	9
F	69	20	154.8	33.8	310	20	33	bile ca	2	hard	200		22	33	41	170	210	31	grade B
F	69	26	65	31	295	35	14	duodenal ca	3	hard	400		10	13	26	200	220	13
F	69	19	154.8	33.8	390	20	12	bile ca	2	hard	200		25	69	39	180	160	12
M	71	26	46	38.3	350	27	36	pancreatic ca	1.5	soft	600		35	455	223	110	190	38	grade B
M	71	23	8.6	38.3	420	27	12	pancreatic ca	1.5	soft	800		77	22	54	60	50	10
F	71	19	15	37.6	420	32	9	bile ca	2.2	soft	850		80	86	27	200	200	10
M	71	18	101.1	36.5	300	21	22	pancreatic ca	3	hard	200		22	102	34	230	270	16
F	71	23	29	37.6	380	37	9	bile ca	2.2	hard	600		28	23	23	70	50	8
F	72	26	59	44.1	340	35	17	ampullary ca	2.5	soft	150		150	472	446	110	150	16	BL
F	72	26	177	44.1	340	35	14	ampullary ca	2.5	hard	150		20	55	48	30	60	12
F	72	24	99.3	38.3	335	25	12	pancreatic ca	2.5	hard	100		27	29	20	100	80	8
F	72	22	99.3	38.3	280	25	12	pancreatic ca	2.5	hard	100		110	69	23	80	80	8
M	74	23	251.5	39.2	340	25	16	pancreatic ca	2	hard	300		68	38	38	30	80	14
M	74	18	330	39.2	340	34	16	pancreatic ca	2	hard	300	PTCD	25	35	28	150	170	12
M	76	28	104	40.6	470	27	23	bile ca	3	soft	100		22	398	108	145	180	22	grade B
M	76	25	75	40.6	350	22	15	bile ca	3	soft	200		120	835	108	125	160	12	BL
F	77	22	35	40.3	370	35	22	duodenal ca	2.5	soft	100		26	418	608	170	200	63	grade B
F	77	18	10.3	40.3	370	35	12	duodenal ca	2.5	soft	100		22	36	24	140	180	9
M	77	24	28	36	330	23	16	pancreatic ca	2.5	hard	180		20	23	42	180	140	14
M	77	23	25	36	330	23	12	pancreatic ca	2.5	hard	120		10	45	76	120	160	12
F	78	26	90.8	33.5	380	33	18	duodenal ca	3	hard	200		22	60	48	200	180	16
F	78	21	49	33.5	380	33	18	duodenal ca	3	hard	200		32	33	21	260	200	13
M	80	22	85	36.5	300	21	22	pancreatic ca	1.5	soft	200		68	88	37	180	160	12
